# Supplementary material for: Incidence of and Risk Factors for Mastoiditis after Intensity Modulated Radiotherapy in Nasopharyngeal Carcinoma
Source: PLoS One. 2015 Jun 26;10(6):e0131284. doi: 10.1371/journal.pone.0131284 (PMC4483256; doi:10.1371/journal.pone.0131284)
Supplement: S1 File — (XLS) [file pone.0131284.s001.xls]

## Sheet: Sheet1
Study No.	Gender	Age	Pathology	Treatment	T category	N category	Pre-Left	Left-3m	Left-12m	Left-24m	Pre-Right	Right-3m	Right-12m	Right-24m
1	1	57	2	1	4	1	0	1	2	2	0	1	0	0
2	1	56	2	1	2	2	3	3	3	2	0	3	0	0
3	1	39	2	1	3	2	0	0	0	0	0	0	0	0
4	1	47	2	1	4	1	0	0	0	0	3	0	0	0
5	1	46	2	1	3	1	0	3	3	3	0	2	3	3
6	2	44	2	1	3	2	3	3	3	3	0	3	3	3
7	1	43	2	1	4	2	0	0	0	0	3	0	0	0
8	1	38	2	1	4	2	0	0	0	0	0	0	0	0
9	1	43	2	0	3	2	0	3	3	2	0	3	3	2
10	1	32	2	1	2	3	0	2	3	3	0	2	0	0
11	1	49	2	1	4	2	0	0	3	3	0	0	3	3
12	2	31	2	1	2	1	0	3	3	0	0	3	3	0
13	1	33	2	0	2	1	0	3	0	0	0	3	0	1
14	1	40	2	1	2	2	0	0	0	0	0	0	0	0
15	1	41	2	1	3	0	0	0	0	0	0	0	0	0
16	2	41	2	1	4	2	0	3	3	3	0	3	3	3
17	1	50	1	0	1	0	0	0	1	2	0	0	1	2
18	1	41	2	1	3	1	2	2	1	3	0	0	0	0
19	2	36	2	0	2	0	0	0	1	1	0	0	0	0
20	1	51	2	1	4	1	3	3	3	3	0	3	1	3
21	2	39	2	1	4	3	0	3	3	3	0	3	3	1
22	1	41	2	1	4	3	0	0	0	0	3	2	0	0
23	1	34	2	1	2	1	0	0	0	0	0	1	0	0
24	1	44	2	1	2	1	0	0	0	0	0	0	0	0
25	2	39	1	1	1	2	0	0	0	0	0	0	0	0
26	1	30	2	1	3	1	0	3	0	0	0	0	0	0
27	1	51	2	0	3	0	0	0	0	0	0	0	0	0
28	1	46	2	1	4	1	0	3	3	0	2	3	3	0
29	2	47	2	1	2	2	0	0	0	0	0	0	0	0
30	1	35	2	1	4	2	0	3	3	3	2	3	3	3
31	1	57	2	1	3	0	0	2	0	0	3	3	0	2
32	1	36	2	1	2	2	0	0	0	0	0	0	0	0
33	1	39	2	1	2	1	0	1	0	0	0	1	1	0
34	1	35	2	0	1	0	0	0	3	0	0	1	1	0
35	1	39	2	1	4	2	0	0	0	0	3	3	3	3
36	2	53	2	1	3	3	0	3	2	3	0	0	0	0
37	1	43	2	1	4	1	0	2	0	0	3	3	3	3
38	1	24	2	1	3	2	0	0	0	0	0	0	0	0
39	1	34	2	1	3	1	3	3	3	3	3	3	3	2
40	1	42	2	1	1	1	0	0	0	0	0	3	3	3
41	1	40	2	1	3	2	0	2	0	0	3	3	0	0
42	2	37	2	1	4	3	3	3	3	3	0	3	2	1
43	2	47	2	1	4	2	3	3	2	1	0	2	0	0
44	2	59	2	1	4	2	2	2	2	2	0	1	0	0
45	1	39	2	1	3	1	0	3	0	0	3	3	2	1
46	1	41	2	1	3	1	2	2	0	0	0	0	0	0
47	1	31	1	1	4	1	0	3	3	3	3	3	3	3
48	1	42	2	1	3	3	0	0	0	0	0	3	0	0
49	1	60	2	1	4	1	0	0	0	0	1	1	0	0
50	1	51	2	1	4	2	3	0	0	0	0	0	0	0
51	1	32	2	1	4	1	0	0	0	0	0	0	0	0
52	2	37	2	1	3	2	0	0	0	3	3	1	1	0
53	1	39	2	1	1	2	0	0	0	0	0	1	1	0
54	1	66	2	1	4	1	3	2	0	0	3	2	0	0
55	1	33	2	1	2	2	0	3	3	3	0	3	3	3
56	2	28	2	1	3	2	0	3	3	3	0	3	3	3
57	1	46	2	0	2	0	0	1	0	1	0	0	1	0
58	1	51	2	1	3	3	2	0	2	0	0	0	0	1
59	1	63	2	1	3	1	0	1	0	1	0	3	2	3
60	2	44	2	1	4	2	3	0	0	0	0	0	1	0
61	2	55	2	1	3	1	0	0	0	0	2	0	0	1
62	1	48	1	1	3	3	0	3	0	1	0	0	0	0
63	1	42	2	1	4	1	0	3	1	2	0	2	1	1
64	1	54	2	1	3	1	1	2	2	2	0	2	2	1
65	1	34	2	1	3	2	0	0	0	0	3	3	3	1
66	2	43	2	0	2	1	0	0	0	0	0	0	0	0
67	1	35	2	1	3	2	0	0	0	0	0	3	0	0
68	1	40	2	0	2	1	0	0	0	0	0	0	0	0
69	1	40	2	1	3	1	3	1	0	0	0	0	0	0
70	1	21	2	1	4	2	1	0	0	1	1	1	0	1
71	2	33	2	1	4	2	3	1	1	3	0	0	0	3
72	1	45	2	1	3	3	0	0	0	0	0	0	0	3
73	1	55	2	1	4	2	3	3	0	0	0	3	0	0
74	1	62	2	0	2	2	0	0	0	0	1	1	0	0
75	1	69	2	0	3	2	0	3	3	2	3	2	3	3
76	1	22	2	1	3	2	0	3	0	0	3	3	0	0
77	2	49	2	1	1	1	0	0	1	1	0	0	0	0
78	2	36	2	1	4	1	0	0	0	0	3	1	2	1
79	1	45	2	1	3	2	0	3	2	1	0	3	2	1
80	1	32	2	1	4	1	0	3	3	0	0	1	0	0
81	2	63	2	1	4	1	3	3	3	3	3	3	3	3
82	1	36	2	1	4	2	0	1	1	1	3	1	0	1
83	1	53	2	1	4	1	3	3	0	0	0	3	0	0
84	2	37	2	1	3	2	0	0	0	0	0	0	0	0
85	1	45	2	1	4	1	3	3	0	0	0	1	0	0
86	2	44	2	1	3	2	0	0	0	0	0	0	1	1
87	1	38	2	1	2	3	1	1	1	3	0	0	0	0
88	1	53	2	1	4	2	3	1	0	3	0	2	0	0
89	1	39	2	1	3	2	0	3	1	2	0	3	3	3
90	1	53	2	1	1	3	0	0	0	2	0	0	0	0
91	1	39	2	1	2	2	0	0	0	0	0	0	0	0
92	2	55	2	1	2	2	0	3	1	0	0	0	0	0
93	1	46	2	1	4	3	0	0	0	0	0	3	0	0
94	1	17	2	1	4	1	3	3	0	0	0	0	0	0
95	1	55	2	1	4	2	0	1	0	0	0	2	1	0
96	1	29	2	1	4	2	0	3	2	0	1	3	3	0
97	1	38	1	1	1	2	0	0	0	0	0	0	0	0
98	1	47	2	1	3	2	0	0	0	0	0	0	0	0
99	1	45	2	1	3	2	0	0	0	0	0	2	1	1
100	1	44	2	1	1	1	0	0	0	0	0	0	0	0
101	1	43	1	1	3	2	0	3	1	0	0	3	1	0
102	2	37	2	1	4	2	3	3	1	0	0	0	0	0
103	1	29	2	1	3	2	0	0	0	0	0	0	0	0
104	2	30	2	1	2	2	0	3	3	3	0	0	3	3
105	1	60	2	1	3	2	0	0	0	0	0	0	0	0
106	1	44	2	1	3	3	0	3	0	0	0	3	0	0
107	2	54	2	1	3	1	0	3	3	3	3	3	3	3
108	1	45	2	1	3	1	0	3	3	3	0	2	3	3
109	2	36	2	1	4	2	0	1	0	3	0	0	0	1
110	2	58	2	1	3	2	0	0	0	0	3	3	0	0
111	1	28	2	0	1	1	0	0	0	0	0	0	0	0
112	1	56	2	1	3	3	3	3	3	3	3	3	3	0
113	1	45	2	1	2	3	0	3	3	3	0	3	3	3
114	2	55	2	1	3	2	0	0	0	0	3	2	2	0
115	1	42	1	1	4	2	3	1	0	0	0	0	0	0
116	1	45	2	1	3	1	0	0	0	0	3	2	0	0
117	1	65	2	0	2	0	0	2	0	0	3	3	1	1
118	1	42	2	1	4	2	3	3	0	1	0	2	0	0
119	1	60	2	1	4	2	1	3	2	0	1	3	2	0
120	2	48	2	1	2	3	0	0	0	0	0	0	1	1
121	1	45	2	0	1	0	0	0	0	0	0	0	0	0
122	1	39	2	1	2	2	0	0	0	0	0	0	0	0
123	2	55	2	1	4	1	0	0	0	0	0	0	0	0
124	1	53	1	1	4	2	0	3	3	2	3	3	3	2
125	2	38	2	1	3	2	0	0	3	1	2	1	0	0
126	1	52	2	1	4	1	3	3	3	3	0	3	2	1
127	2	48	2	1	4	1	0	3	1	3	0	2	2	3
128	1	55	2	1	3	0	0	0	0	0	3	0	0	0
129	1	51	2	1	2	2	0	3	3	0	0	3	0	0
130	1	46	2	1	3	2	3	1	3	3	0	0	0	0
131	1	41	2	0	2	1	0	0	0	0	0	0	0	0
132	2	33	2	1	4	2	0	0	0	0	0	0	0	1
133	1	42	2	1	3	3	0	3	3	0	0	2	1	1
134	1	36	1	1	4	1	2	3	0	0	0	0	0	0
135	2	54	2	1	3	2	0	0	0	0	3	0	0	0
136	1	34	2	1	4	2	0	3	0	0	0	2	0	0
137	2	61	2	1	4	0	0	3	3	3	0	3	3	3
138	1	34	2	1	3	2	0	3	0	0	0	3	2	1
139	2	22	2	1	4	1	0	0	0	0	3	0	0	0
140	2	45	2	1	3	2	0	0	0	0	0	0	0	0
141	1	60	2	1	3	1	0	0	0	0	0	0	0	0
142	2	27	2	1	4	1	0	3	3	2	0	1	3	3
143	1	54	2	1	3	2	1	3	2	2	0	3	1	0
144	1	28	2	1	3	2	0	3	3	3	3	1	0	0
145	2	39	2	1	1	3	0	0	0	0	0	0	0	0
146	2	58	2	1	4	3	0	0	0	0	0	0	0	0
147	1	41	2	1	4	2	3	3	0	3	0	3	0	0
148	1	46	2	0	1	1	0	0	0	0	0	0	2	0
149	1	37	2	1	2	1	0	0	0	0	0	0	0	0
150	2	37	2	1	3	0	0	2	0	2	0	2	2	1
151	1	41	2	1	3	1	3	0	0	0	0	0	0	0
152	1	46	2	1	1	2	0	0	0	0	1	0	0	0
153	1	63	2	1	3	3	0	0	0	0	0	0	0	0
154	1	46	2	1	2	2	0	0	0	0	0	0	0	0
155	1	57	2	1	3	3	3	1	0	0	0	0	0	0
156	2	51	2	1	4	1	0	0	0	0	3	0	0	0
157	2	56	2	1	4	2	3	3	3	3	1	2	3	3
158	2	44	2	1	4	2	3	0	0	3	3	0	0	1
159	2	63	2	1	3	1	1	3	2	1	0	2	1	1
160	2	49	2	1	3	3	3	3	1	0	0	0	0	0
161	1	62	2	1	3	0	0	0	0	0	0	3	3	3
162	1	36	2	1	4	1	3	2	3	3	0	0	0	0
163	1	51	2	1	3	3	0	0	0	0	0	0	0	0
164	1	44	2	1	4	3	0	0	3	3	0	0	0	0
165	2	33	2	1	1	2	0	0	0	2	0	0	3	3
166	2	31	2	1	3	2	0	1	3	0	1	1	1	3
167	1	47	2	1	1	2	0	0	0	0	1	0	0	0
168	1	30	2	1	3	1	0	0	1	0	3	3	1	0
169	1	37	2	1	2	2	0	0	0	0	0	0	0	0
170	2	39	2	1	2	2	0	0	0	0	0	0	0	0
171	1	31	2	1	3	2	0	0	0	0	0	3	1	1
172	1	48	2	1	3	0	0	1	0	0	3	0	0	0
173	1	45	2	1	2	1	0	1	1	1	0	0	0	0
174	1	39	2	1	4	1	3	3	0	0	3	3	0	0
175	1	48	2	1	3	1	0	3	3	0	0	3	2	1
176	1	41	2	1	4	2	0	3	3	2	3	3	2	2
177	1	44	2	1	3	2	0	1	1	1	0	1	1	1
178	1	44	2	1	3	2	1	1	2	1	0	1	1	0
179	1	52	2	1	3	1	3	0	3	3	0	0	3	3
180	1	43	2	1	3	1	0	3	0	0	0	3	1	0
181	2	48	2	1	4	2	0	3	0	2	0	3	0	2
182	2	33	2	1	2	2	0	0	0	0	0	0	0	2
183	1	45	2	1	1	1	0	0	0	0	0	0	0	0
184	1	49	2	1	3	0	0	0	0	0	0	0	0	0
185	2	37	2	0	3	1	0	0	0	0	0	0	0	0
186	1	28	2	0	2	1	1	2	1	0	0	0	0	0
187	2	44	2	1	3	2	0	0	0	0	0	0	0	0
188	2	58	2	1	4	1	0	3	0	0	0	3	0	0
189	1	52	2	0	3	2	0	0	0	1	0	1	0	1
190	1	51	2	1	1	2	0	0	0	0	0	0	0	0
191	2	48	2	1	4	3	1	0	0	0	0	0	0	0
192	1	49	2	1	3	2	0	3	2	1	0	0	0	0
193	1	24	2	0	3	1	3	3	3	2	0	0	0	0
194	1	49	2	1	3	1	2	0	0	0	0	0	0	0
195	1	28	2	0	1	1	0	0	0	0	0	0	0	0
196	1	36	2	1	3	1	0	3	0	0	0	1	0	0
197	1	53	2	1	3	0	0	0	0	0	0	0	0	0
198	2	35	2	1	2	1	0	0	0	0	0	0	0	0
199	1	45	2	1	3	2	0	1	2	1	3	3	2	0
200	1	55	2	0	2	0	0	1	3	3	3	3	3	3
201	1	25	2	1	3	2	3	1	0	0	0	0	0	0
202	1	45	2	1	3	1	0	2	0	0	1	2	2	1
203	1	45	2	1	1	2	0	0	1	3	0	0	1	2
204	1	57	2	1	3	1	1	3	0	0	1	0	0	0
205	1	40	2	1	4	1	1	3	0	0	1	3	0	0
206	1	33	2	1	3	2	0	0	0	0	0	0	0	0
207	1	48	2	0	2	0	3	3	0	0	0	0	0	0
208	2	61	2	1	2	1	3	1	2	3	0	1	1	3
209	1	39	2	1	3	3	3	1	0	0	0	0	0	0
210	1	38	2	1	3	2	0	0	0	0	0	0	0	0
211	1	53	2	1	4	2	0	0	0	0	0	1	0	0
212	1	41	2	1	4	0	3	1	0	1	3	1	0	1
213	1	42	2	1	2	1	0	3	0	0	0	3	0	0
214	1	46	2	1	2	2	0	1	0	0	0	3	0	0
215	1	24	2	1	2	1	0	0	0	0	3	0	0	0
216	2	48	2	0	1	2	0	0	0	0	0	0	0	0
217	2	54	2	1	2	2	0	0	0	0	0	0	0	0
218	2	60	2	1	2	2	0	3	3	0	0	3	3	3
219	2	36	2	1	2	1	0	0	0	0	3	3	0	0
220	1	34	2	0	1	1	0	0	0	0	0	0	0	0
221	1	40	2	1	2	2	0	1	0	0	3	1	0	0
222	1	29	2	1	3	2	0	0	0	0	0	0	0	0
223	2	35	2	1	3	1	0	0	0	0	0	0	0	0
224	2	47	2	1	3	2	0	0	0	0	3	3	3	3
225	1	41	2	1	2	1	0	0	0	0	0	0	0	0
226	1	27	2	0	1	0	0	0	0	0	0	0	0	0
227	1	32	2	1	4	0	0	3	1	1	1	0	2	1
228	1	35	2	1	3	1	0	1	0	0	0	0	0	0
229	1	63	2	1	2	2	0	0	0	0	0	0	0	0
230	1	46	2	0	1	1	0	2	3	0	0	1	3	3
231	1	26	2	0	1	0	3	0	0	0	0	0	0	0
232	1	47	2	1	3	1	3	1	0	0	0	0	0	0
233	1	37	2	1	3	0	0	0	0	0	3	0	0	0
234	1	48	2	1	3	1	3	2	2	0	0	0	0	1
235	1	31	2	0	1	0	0	0	0	0	0	0	0	0
236	1	58	2	0	2	2	0	0	0	0	0	0	0	0
237	1	40	2	1	3	0	0	3	1	2	3	3	2	3
238	1	44	2	1	3	0	0	0	0	0	3	1	0	2
239	1	42	2	1	2	1	0	1	0	0	0	1	0	0
240	1	37	2	1	3	3	0	2	0	0	0	0	0	0
241	2	59	2	1	4	1	2	1	2	3	0	0	0	0
242	1	63	2	1	4	0	3	3	3	3	0	3	3	3
243	1	43	2	1	3	0	0	0	0	0	3	0	0	0
244	1	32	2	1	4	2	0	0	0	0	1	3	3	3
245	1	21	2	1	3	2	0	3	3	3	0	0	0	0
246	1	40	2	1	4	0	0	0	0	0	3	1	1	1
247	1	60	2	1	2	2	0	0	0	0	0	1	0	0
248	1	29	2	1	4	2	3	1	0	0	0	0	0	0
249	1	38	2	1	3	2	3	3	1	1	0	3	0	1
250	1	43	2	1	2	2	0	0	0	0	0	0	0	0
251	2	39	2	1	3	2	0	0	0	0	0	1	0	0
252	1	45	2	1	2	1	0	3	1	2	0	3	1	2
253	1	54	2	1	2	1	3	3	0	0	0	3	2	2
254	2	43	2	1	3	1	0	0	3	3	0	0	3	3
255	1	35	1	1	3	2	0	3	1	0	3	3	1	0
256	2	39	2	1	4	2	0	0	0	0	0	0	0	0
257	1	52	2	1	1	0	0	0	0	0	0	2	0	0
258	2	50	2	1	2	1	0	0	0	3	0	0	0	0
259	2	48	1	1	2	3	0	0	0	0	0	0	0	0
260	1	39	2	1	4	1	0	0	0	0	0	2	3	2
261	2	40	2	1	3	3	0	0	0	0	0	0	0	0
262	1	58	2	0	1	0	0	0	0	0	0	0	1	0
263	2	43	2	1	4	2	0	3	3	3	0	3	3	3
264	1	26	2	1	2	1	0	0	0	0	0	0	0	0
265	1	32	2	1	3	2	0	0	0	0	0	0	0	0
266	1	47	2	1	2	1	0	0	3	0	0	0	0	0
267	2	45	2	1	4	1	0	0	0	0	3	3	3	2
268	1	35	2	1	4	2	3	3	2	0	0	3	0	0
269	1	23	2	1	3	1	0	0	0	0	0	0	0	1
270	1	43	2	1	3	1	0	0	0	0	0	0	0	0
271	1	50	2	1	4	1	0	1	0	0	0	1	3	3
272	1	39	2	0	4	0	3	3	3	3	0	3	0	0
273	1	33	2	1	3	3	3	3	3	3	0	0	0	0
274	2	62	2	0	1	1	0	2	1	0	0	0	1	0
275	1	14	2	1	3	0	0	0	1	0	3	3	3	3
276	1	60	2	1	4	1	0	2	1	1	3	3	3	3
277	1	30	2	1	4	1	0	3	0	0	3	3	0	1
278	2	53	2	1	4	2	2	3	3	3	3	3	3	3
279	1	23	2	1	3	2	3	3	3	3	0	3	3	3
280	1	51	2	1	3	3	0	0	0	0	0	0	0	0
281	1	30	2	1	3	1	0	0	0	0	0	2	0	0
282	1	54	2	1	4	0	3	3	1	3	0	3	2	0
283	1	59	2	1	4	1	0	3	0	0	0	3	0	0
284	1	55	2	1	3	2	0	0	0	0	3	3	2	2
285	1	55	2	1	3	1	0	0	0	0	0	0	0	0
286	1	31	2	0	2	0	0	0	0	0	0	0	0	0
287	2	41	2	1	3	1	3	3	3	3	0	3	3	0
288	1	42	2	1	2	2	1	3	3	2	0	3	3	3
289	1	48	2	1	2	2	2	0	0	0	0	1	0	0
290	1	48	2	1	1	2	0	3	0	0	0	3	2	1
291	1	45	2	1	3	2	0	3	3	3	0	3	3	3
292	1	32	2	1	3	2	0	0	0	0	0	0	0	0
293	1	29	2	1	1	0	0	0	0	0	3	2	0	0
294	1	40	2	1	2	2	0	0	0	0	0	0	0	0
295	2	60	2	1	2	2	3	3	3	2	0	3	3	2
296	2	25	2	1	4	2	0	0	3	2	3	0	3	3
297	2	42	2	1	1	2	0	0	0	0	0	0	0	3
298	1	35	2	0	1	0	0	3	0	0	0	2	0	0
299	2	19	2	0	1	0	0	0	0	0	0	0	0	0
300	1	57	2	1	3	2	0	0	0	0	0	0	0	0
301	1	29	2	0	2	1	0	0	0	0	0	1	0	0
302	1	38	2	0	2	1	0	1	1	0	0	0	0	0
303	2	40	2	0	2	1	0	1	0	0	0	3	0	0
304	1	52	2	1	3	1	0	0	0	0	0	0	0	0
305	1	37	2	1	4	0	0	0	0	0	0	0	0	0
306	1	55	1	1	3	0	2	3	0	0	0	0	0	0
307	1	55	2	1	3	1	0	1	0	0	0	0	0	0
308	1	40	2	1	4	2	0	0	0	0	3	3	0	0
309	1	34	2	1	3	1	0	0	0	0	0	0	0	0
310	2	26	2	1	3	1	0	1	0	0	0	1	0	0
311	1	36	2	1	3	2	0	0	0	0	0	0	0	0
312	1	39	2	0	2	0	0	0	0	0	3	1	0	0
313	1	51	2	1	3	0	0	0	0	0	0	0	0	0
314	1	48	2	1	2	1	0	0	0	0	0	0	0	0
315	1	39	2	1	4	2	0	1	0	0	0	0	0	0
316	2	37	1	0	1	1	0	0	2	3	0	0	0	1
317	1	36	2	1	3	3	0	3	0	0	0	0	0	0
318	1	36	2	1	1	2	0	3	3	3	0	0	0	1
319	1	37	2	0	4	2	0	1	0	0	3	1	0	0
320	1	42	2	1	3	1	0	2	0	0	3	2	0	0
321	1	44	2	1	3	2	3	3	3	1	0	1	0	0
322	2	46	2	1	3	0	3	2	0	0	0	2	0	0
323	1	36	2	1	4	2	3	2	0	0	3	3	2	1
324	2	53	1	0	1	0	0	0	0	0	0	0	0	0
325	1	29	2	1	1	2	0	0	0	0	0	3	0	0
326	2	32	2	1	4	1	3	3	0	0	0	0	0	0
327	1	49	2	1	3	2	2	3	2	0	3	3	2	0
328	1	48	2	1	3	1	3	2	0	0	0	0	0	0
329	2	21	2	1	3	0	0	0	0	0	3	0	0	0
330	1	47	2	1	3	1	0	1	3	0	3	3	1	0
331	1	36	2	1	2	2	0	0	0	0	0	0	0	0
332	1	47	2	0	1	1	0	0	0	0	0	1	0	0
333	1	41	2	1	2	0	0	0	0	0	0	0	0	0
334	1	57	2	1	3	2	3	1	2	1	2	1	2	1
335	2	59	2	1	3	1	0	0	0	0	0	3	0	0
336	1	36	2	1	3	1	0	0	0	0	0	0	0	0
337	1	44	2	1	3	0	3	1	3	3	0	0	3	3
338	1	58	2	1	2	2	0	0	1	3	0	0	0	3
339	1	31	2	1	3	1	0	0	0	0	0	0	0	3
340	1	60	2	1	3	2	0	1	0	0	0	0	0	0
341	1	53	1	1	3	1	3	2	0	0	0	0	0	0
342	2	46	2	1	2	1	0	2	2	0	0	0	2	0
343	1	33	2	1	2	2	0	1	0	0	0	0	0	0
344	1	71	2	0	2	1	0	3	0	0	3	3	2	0
345	1	42	2	1	4	1	3	0	0	0	0	0	0	0
346	1	38	1	1	2	1	0	1	0	0	0	3	0	0
347	1	26	1	1	3	1	1	0	0	0	0	0	0	0
348	1	55	1	0	2	1	0	0	0	0	0	0	0	0
349	1	29	1	1	3	1	0	0	0	0	3	0	0	0
350	1	38	2	1	2	2	1	3	3	3	2	3	0	0
351	1	63	2	1	4	0	0	0	0	0	3	3	3	3
352	1	48	2	1	3	2	3	0	0	0	0	0	0	0
353	1	70	2	0	3	0	3	1	1	0	0	0	0	0
354	2	47	2	0	3	1	0	1	0	0	0	1	0	0
355	1	37	2	1	3	2	0	1	1	0	0	0	0	0
356	1	36	2	1	3	1	0	0	0	0	3	0	0	0
357	1	43	2	1	3	2	0	0	0	0	0	0	0	0
358	1	66	2	1	4	1	0	0	0	0	3	2	0	0
359	1	45	2	1	4	2	0	0	0	0	0	0	0	0
360	1	38	2	1	2	1	0	3	2	3	0	3	0	0
361	1	32	2	1	3	2	0	0	0	1	3	1	0	2
362	2	51	2	0	2	0	0	1	1	1	0	1	3	3
363	2	37	2	1	1	1	0	0	3	0	0	0	0	0
364	1	35	2	0	2	1	0	0	0	0	0	0	0	0
365	2	44	2	1	3	1	0	0	3	0	0	0	3	2
366	2	53	1	1	2	1	0	0	3	2	3	3	3	3
367	2	40	2	1	3	1	0	0	0	0	0	0	0	0
368	1	58	2	1	4	1	3	3	3	3	1	3	3	3
369	1	60	2	0	1	0	0	2	0	0	0	2	0	0
370	2	60	1	1	3	3	0	2	1	3	3	2	3	3
371	1	50	2	1	3	1	0	1	1	0	0	0	0	0
372	1	61	2	1	3	2	0	3	3	1	3	3	3	1
373	1	65	2	0	3	0	3	3	3	2	0	0	0	3
374	1	29	1	1	3	1	0	3	0	0	3	3	0	0
375	1	47	2	1	3	2	0	3	3	3	0	2	0	0
376	2	32	2	0	1	0	0	0	0	0	0	0	0	0
377	2	55	2	0	3	1	0	0	0	0	3	3	3	3
378	1	45	2	1	2	2	0	0	0	0	0	0	0	0
379	1	38	2	1	3	1	0	3	3	3	0	0	0	0
380	1	53	1	1	3	1	3	3	0	0	0	3	0	0
381	1	35	2	1	3	1	0	0	0	0	0	0	0	3
382	1	61	2	0	2	0	0	0	0	0	0	3	0	0
383	2	46	2	1	3	1	0	0	0	0	3	0	0	0
384	1	47	2	1	1	0	0	0	0	0	0	0	0	0
385	1	62	2	1	3	2	3	3	0	0	0	3	0	0
386	1	55	2	0	2	1	0	0	0	0	3	3	2	1
387	2	50	2	1	4	3	0	0	0	0	1	0	0	0
388	1	61	2	1	4	1	3	1	3	3	2	0	3	2
389	1	39	2	1	3	1	3	1	0	0	3	1	0	0
390	2	30	2	1	2	2	0	2	0	0	0	2	0	0
391	1	42	2	1	2	2	0	0	0	0	0	0	0	0
392	2	38	2	1	4	0	0	3	3	0	0	3	3	3
393	2	37	2	1	3	2	0	3	0	0	3	3	2	3
394	1	35	2	1	3	0	0	3	0	0	3	0	0	0
395	1	59	2	0	2	0	0	3	3	3	0	3	1	1
396	1	56	2	1	3	2	0	0	0	0	3	3	1	3
397	1	58	2	1	4	0	0	3	1	0	0	0	0	0
398	1	34	2	1	3	3	0	0	0	0	0	0	0	0
399	1	55	2	1	3	2	3	3	3	3	3	3	3	3
400	2	34	2	1	4	1	3	3	0	3	3	3	0	1
401	1	28	2	1	3	2	0	0	0	0	3	2	1	1
402	1	42	2	0	3	1	0	3	3	0	0	3	3	1
403	2	40	2	1	3	3	3	1	3	3	0	0	0	0
404	1	58	2	1	3	1	1	3	3	3	0	2	3	3
405	1	46	2	1	3	1	3	2	3	1	0	3	3	1
406	1	18	2	1	4	2	1	3	3	3	3	3	3	3
407	1	48	2	1	3	2	3	0	0	0	0	3	1	1
408	1	37	2	1	3	1	0	0	0	0	0	2	0	0
409	1	63	2	1	4	1	3	2	2	3	3	2	2	3
410	2	41	2	0	2	0	0	0	0	0	0	0	0	0
411	2	46	2	1	3	3	3	3	3	3	0	0	0	0
412	1	40	2	1	3	2	0	0	0	0	0	0	0	0
413	1	15	2	1	4	1	2	0	0	0	2	0	0	0
414	1	37	2	1	1	3	0	0	0	0	0	0	0	0
415	1	46	2	1	4	3	0	0	0	0	0	0	2	3
416	1	61	2	1	2	1	0	3	0	0	1	3	3	3
417	2	53	2	1	3	2	0	3	3	3	0	3	0	0
418	1	61	2	1	4	1	0	0	3	3	1	2	3	3
419	2	60	2	1	2	2	0	1	0	0	0	3	3	3
420	2	31	2	0	2	1	0	2	2	0	0	2	2	0
421	2	53	1	1	2	1	3	3	2	0	3	2	0	0
422	1	31	2	0	1	0	0	2	2	0	0	0	0	0
423	2	52	2	0	2	0	0	3	3	3	0	2	0	0
424	1	49	2	1	4	2	3	2	1	1	3	2	0	0
425	1	37	2	1	3	1	0	0	0	0	3	0	0	0
426	1	59	2	1	4	2	0	2	0	0	0	3	3	3
427	1	39	2	1	2	1	0	3	0	0	0	3	0	0
428	1	32	2	1	3	0	0	2	2	0	0	3	0	0
429	2	39	2	1	1	2	0	0	0	0	0	0	0	0
430	1	57	2	1	3	0	0	0	0	0	3	3	3	3
431	2	49	2	1	3	1	0	0	2	0	0	0	0	0
432	1	48	2	1	2	2	0	0	0	0	0	0	0	0
433	1	39	2	1	3	1	0	0	0	0	0	0	0	0
434	1	42	2	1	3	3	0	0	2	2	3	3	3	3
435	1	40	2	0	3	0	0	3	3	0	3	3	3	0
436	2	49	2	1	3	2	0	0	0	0	3	0	0	0
437	2	40	2	1	1	1	0	0	0	0	0	3	3	1
438	1	56	2	0	3	2	0	0	0	0	0	2	0	0
439	2	30	2	1	2	1	0	3	2	2	0	0	0	0
440	1	39	2	0	2	1	0	1	0	0	0	0	0	0
441	1	56	2	1	4	2	3	3	0	0	3	2	0	0
442	2	58	2	0	1	0	0	0	1	0	0	0	0	0
443	1	34	2	1	3	2	0	3	3	3	0	3	3	3
444	1	60	2	1	4	0	0	3	0	0	0	0	3	2
445	2	33	2	1	3	1	0	0	0	0	0	3	1	0
446	1	31	2	1	3	1	0	3	0	0	3	3	3	2
447	1	42	2	1	3	1	0	3	3	0	0	3	3	3
448	1	43	2	1	3	1	0	0	1	0	0	0	1	0
449	1	28	2	1	3	2	3	3	3	3	0	0	0	0
450	1	43	1	1	3	2	3	3	2	2	2	3	3	3
451	1	28	2	1	4	0	0	0	0	0	3	3	1	0
